# Supplementary material for: Neuroanatomical Correlates of Semantic Features of Narrative Speech in Semantic and Logopenic Variants of Primary Progressive Aphasia
Source: Brain Sci. 2022 Jul 12;12(7):910. doi: 10.3390/brainsci12070910 (PMC9320086; doi:10.3390/brainsci12070910)
Supplement: Supplementary file 1 [file brainsci-12-00910-s001.zip]

Archive with 1 entries (1 files):
- brainsci-1796675-supplementary.pdf
